# Supplementary material for: Effects of Spatial Frequency Similarity and Dissimilarity on Contour Integration
Source: PLoS One. 2015 Jun 9;10(6):e0126449. doi: 10.1371/journal.pone.0126449 (PMC4461267; doi:10.1371/journal.pone.0126449)
Supplement: S1 Dataset — (ZIP) [file pone.0126449.s001.zip]

Archive with 2 entries (2 files):
- OpenData.xlsx
- OpenData_readme.txt
