# Supplementary material for: Effects of Spatial Frequency Similarity and Dissimilarity on Contour Integration
Source: PLoS One. 2015 Jun 9;10(6):e0126449. doi: 10.1371/journal.pone.0126449 (PMC4461267; doi:10.1371/journal.pone.0126449)
Supplement: S1 Dataset — (ZIP) [file pone.0126449.s001.zip › OpenData.xlsx]

## Sheet: PSMFfit_maindata
Description:	"id" is the participant id
	"C#B#" is the condition label as defined in the article
	"mu" is the tilt angle theta at the .75 point of the psychometric function
	"sigma" is the standard deviation of the psychometric function
id	C0B0_mu	C0B0_sigma	C0B2_mu	C0B2_sigma	C2B2_mu	C1B1_sigma	C0B3_mu	C0B3_sigma	C3B3_mu	C3B3_sigma
1	18.868	6.3043	18.9041	3.42918	15.0566	6.61436	19.4598	5.28957	13.2277	9.51284
2	17.901	5.80288	20.7833	3.71652	14.8744	7.28623	19.5636	5.85366	12.1141	7.08223
3	17.4997	7.09089	22.1077	6.39519	14.3256	12.4059	23.0339	4.88018	12.7995	6.24787
4	17.2741	7.933	20.9908	5.14846	19.4678	5.38146	22.561	5.44319	14.5493	5.33002
5	22.7782	3.70783	21.9882	4.1523	21.3285	5.30059	26.2934	4.61328	16.521	9.48638
6	22.8205	3.9459	25.0995	5.8081	18.2251	5.41569	26.425	5.2068	14.5563	5.77606
7	21.0227	6.76233	18.9143	4.1503	18.4792	8.8982	19.3881	4.07124	10.7912	5.75166
8	19.0693	5.95335	22.6604	5.69834	14.0064	6.23851	21.4795	3.16144	15.7895	7.38113
9	18.5208	4.57512	17.2102	4.34024	14.7034	7.05355	18.0716	3.98195	13.0027	6.05355
10	18.7297	5.84128	15.7833	3.71652	14.7792	4.8008	18.553	3.44354	9.70057	5.70986
11	15.9602	7.84969	17.3728	7.56817	14.79	5.62618	22.6524	4.42259	12.3396	8.18971
12	18.9955	6.99386	23.2637	5.49322	12.8557	6.72391	23.324	5.38092	21.1612	9.60914
13	21.6036	3.5663	21.4947	4.04837	18.1759	5.31595	25.5985	2.70588	17.8842	6.57313
14	22.9613	6.54318	22.212	5.07329	21.2401	7.73626	27.4378	5.22551	16.4308	5.2068
15	21.304	4.58228	18.7991	3.97014	16.5188	7.87396	19.8384	6.30551	19.1406	7.32307
16	20.3977	4.76696	19.4997	4.11432	14.1353	5.49515	21.1155	2.2382	15.1334	6.86366

## Sheet: PC_controldata
Description:	"id" is the observer id
	"C*#B#" is the condition label for the control condition as defined in the article
	"pc" is the mean proportion of correct decisions, obtained from 32 replications
id	C*2B2control_pc	C*3B3control_pc
1	0.59375	0.609375
2	0.546875	0.609375
3	0.546875	0.625
4	0.515625	0.5
5	0.515625	0.515625
6	0.515625	0.5625
7	0.578125	0.609375
8	0.53125	0.671875
9	0.453125	0.609375
10	0.5625	0.515625
11	0.46875	0.65625
12	0.5275	0.53125
13	0.53125	0.53125
14	0.5625	0.55625
15	0.501875	0.5625
16	0.5	0.609375
